# Supplementary material for: Culinary Comfort: Understanding the Connection between Food and Well-Being
Source: Nutrients. 2024 Jun 14;16(12):1865. doi: 10.3390/nu16121865 (PMC11206277; doi:10.3390/nu16121865)
Supplement: Supplementary file 1 [file nutrients-16-01865-s001.zip]

Archive with 1 entries (1 files):
- nutrients-3050803-supplementary.pdf
